# Supplementary material for: Dietary Folic Acid Alters Metabolism of Multiple Vitamins in a CerS6- and Sex-Dependent Manner
Source: Front Nutr. 2021 Nov 5;8:758403. doi: 10.3389/fnut.2021.758403 (PMC8602897; doi:10.3389/fnut.2021.758403)
Supplement: Supplementary file 8 [file Table_2.xlsx]

## Sheet: Liver
	University of North Carolina at Chapel Hill Dietary folate, liver
	Heat map of statistically significant biochemicals profiled in this study.										Fold of Change																																Statistical Values
											ANOVA Main Effects							ANOVA Contrasts																									ANOVA Main Effects
																		Female									Male									Female Male
																		KO WT			WT			KO			KO WT			WT			KO			WT			KO
			Blue shaded cells indicate significant (p≤0.05) ANOVA effect.; light blue shaded cells indicate 0.05<p<0.10								Genotype Main Effect	Gender Main Effect	Diet Main Effect	Genotype : Gender Interaction	Genotype : Diet Interaction	Gender : Diet Interaction	Genotype : Gender : Diet Interaction	CTRL	FD	FS	FD	FS	FS	FD	FS	FS	CTRL	FD	FS	FD	FS	FS	FD	FS	FS	CTRL	FD	FS	CTRL	FD	FS		Genotype Main Effect		Gender Main Effect		Diet Main Effect		Genotype : Gender Interaction
	Pathway Sort Order	Super Pathway	Sub Pathway	Biochemical Name	Platform	Comp ID	KEGG	HMDB	PUBCHEM	X											CTRL	CTRL	FD	CTRL	CTRL	FD				CTRL	CTRL	FD	CTRL	CTRL	FD							X	p-value	q-value	p-value	q-value	p-value	q-value	p-value
Liver	3515	Cofactors and Vitamins	Nicotinate and Nicotinamide Metabolism	nicotinate	LC/MS pos early	1504	C00253	HMDB01488	938									0.88	0.83	1.31	1.17	0.71	0.6	1.1	1.05	0.95	0.66	0.86	0.77	1.25	1.27	1.02	1.63	1.49	0.91	1.11	1.04	0.62	1.48	1	1.04		0.0897	0.0973	0.8196	0.1693	0.0294	0.0216	0.1512
	3516			nicotinate ribonucleoside	LC/MS pos early	33471	C05841	HMDB06809	161234									0.84	0.79	0.88	1.16	0.8	0.69	1.1	0.84	0.77	0.87	1.16	1.14	1.02	0.99	0.97	1.36	1.3	0.96	1.91	2.18	1.55	1.86	1.5	1.2		0.4725	0.3028	4.2209e-08	2.6411e-08	0.2508	0.0951	0.2
	3518			nicotinamide	LC/MS pos early	594	C00153	HMDB01406	936									1.05	0.88	1.1	1.19	0.93	0.79	1	0.98	0.98	0.8	0.98	1.04	1.12	0.96	0.85	1.37	1.24	0.9	1.09	1.16	1.06	1.42	1.04	1.13		0.4445	0.2932	0.0009	0.0003	0.0015	0.0031	0.3166
	3520			nicotinamide ribonucleotide (NMN)	LC/MS pos early	22152	C00455	HMDB00229	14180									0.87	0.93	1.06	0.74	0.75	1.02	0.79	0.92	1.16	0.69	0.93	0.78	1.22	1.14	0.94	1.64	1.3	0.79	1.53	0.93	1.01	1.93	0.93	1.36		0.1785	0.1595	0.0299	0.0084	0.7987	0.207	0.2374
	3521			nicotinamide riboside	LC/MS pos early	33013	C03150	HMDB00855	439924									0.75	0.7	0.96	0.97	0.66	0.68	0.9	0.85	0.94	0.88	0.97	1.57	1.6	0.81	0.51	1.76	1.46	0.83	2.4	1.45	1.95	2.05	1.05	1.19		0.8166	0.4157	0.0001	4.0452e-05	0.023	0.0186	0.2011
	3522			nicotinamide adenine dinucleotide (NAD+)	LC/MS neg	5278	C00003	HMDB00902	5893									0.96	1.03	1.15	1.03	0.84	0.82	1.1	1.01	0.92	0.91	0.98	0.9	0.97	1.01	1.04	1.04	0.99	0.95	1.05	1.11	0.87	1.1	1.17	1.12		0.6366	0.357	0.0526	0.0139	0.1322	0.061	0.0496
	3529			nicotinamide N-oxide	LC/MS pos early	39582		HMDB02730	72661									1.16	0.91	1.42	1.2	0.87	0.72	0.95	1.06	1.12	0.79	1.59	0.98	0.78	1.16	1.48	1.56	1.43	0.91	1.29	1.99	0.97	1.88	1.14	1.4		0.1404	0.1336	0.0002	7.085e-05	0.4839	0.1512	0.732
	3530			1-methylnicotinamide	LC/MS pos early	27665	C02918	HMDB00699	10129985									1.12	0.75	1.01	1	1.04	1.05	0.67	0.95	1.42	0.93	1.16	1.26	1.01	0.87	0.86	1.27	1.18	0.93	2.44	2.41	2.94	2.94	1.55	2.36		0.8796	0.4342	3.2e-14	4.5e-14	0.8595	0.2184	0.6089
	3535			trigonelline (N'-methylnicotinate)	LC/MS pos early	32401	C01004	HMDB00875	5570									1.09	1.64	1.77	0.56	1.02	1.82	0.84	1.66	1.97	0.74	1.29	2.64	0.68	0.59	0.87	1.18	2.1	1.78	0.54	0.45	0.94	0.8	0.57	0.63		0.1393	0.1329	0.1807	0.0436	0.1089	0.0522	0.7786
	3537			N1-Methyl-2-pyridone-5-carboxamide	LC/MS pos early	40469	C05842	HMDB04193	69698									0.88	1.08	0.9	0.73	0.94	1.29	0.89	0.97	1.09	1.54	1.3	0.88	0.89	1.12	1.26	0.75	0.64	0.86	1.08	0.88	0.91	0.61	0.73	0.93		0.3012	0.2309	0.0066	0.0021	0.0121	0.0121	0.0737
	3538			N1-Methyl-4-pyridone-3-carboxamide	LC/MS pos early	57584	C05843	HMDB04194	440810									1.04	1.02	1.13	0.79	0.91	1.16	0.77	0.99	1.27	1.54	1.3	0.98	0.91	1.14	1.24	0.78	0.72	0.93	0.91	0.78	0.73	0.62	0.61	0.84		0.0152	0.0258	5.4851e-07	2.8889e-07	0.0063	0.0076	0.1207
	3539			adenosine 5'-diphosphoribose (ADP-ribose)	LC/MS pos early	558	C00301	HMDB01178	192									0.76	3	0.43	0.35	1.61	4.64	1.37	0.91	0.67	1.95	0.97	0.37	0.13	1.58	12.02	0.07	0.3	4.61	1.85	4.86	1.88	0.72	15.11	2.18		0.7913	0.4069	0.0272	0.0077	0.0054	0.0068	0.6966
	3542		Riboflavin Metabolism	riboflavin (Vitamin B2)	LC/MS pos early	1827	C00255	HMDB00244	493570									1.17	0.96	1.29	1.33	0.57	0.43	1.09	0.62	0.57	1.47	1.49	0.86	1.03	1.13	1.09	1.05	0.66	0.63	1.13	1.46	0.57	0.91	0.94	0.86		0.0136	0.0244	0.2159	0.0511	1.5015e-05	0.0002	0.6185
	3543			flavin adenine dinucleotide (FAD)	LC/MS neg	2134	C00016	HMDB01248	643975									1.07	1.07	1.1	1.22	0.81	0.66	1.23	0.83	0.67	1.1	1.26	0.9	0.97	1.02	1.05	1.11	0.83	0.75	1.08	1.36	0.85	1.05	1.16	1.04		0.0479	0.0608	0.0611	0.0159	6.3443e-06	9.5377e-05	0.9613
	3544			flavin mononucleotide (FMN)	LC/MS neg	15797	C00061	HMDB01520	710									1.06	1.14	1.13	1.27	0.79	0.62	1.36	0.84	0.62	0.96	1.26	0.78	0.87	0.96	1.1	1.15	0.78	0.68	0.89	1.31	0.74	0.99	1.18	1.07		0.3119	0.2328	0.8672	0.178	0.0002	0.0009	0.2852
	3545		Pantothenate and CoA Metabolism	pantothenate	LC/MS neg	1508	C00864	HMDB00210	6613									1.08	1.02	1.18	1.05	0.86	0.83	0.99	0.94	0.95	0.87	0.98	0.97	0.97	0.89	0.92	1.1	0.99	0.9	0.78	0.84	0.76	0.97	0.88	0.92		0.6444	0.3593	4.8141e-05	1.9884e-05	0.0318	0.0224	0.0396
	3547			phosphopantetheine	LC/MS neg	15504	C01134	HMDB01416	987									0.69	0.71	1.15	0.62	0.87	1.41	0.63	1.44	2.29	0.79	0.77	1.58	0.83	0.61	0.74	0.81	1.23	1.52	0.49	0.36	0.69	0.43	0.33	0.5		0.8147	0.4157	1.5932e-08	1.06e-08	0.0171	0.0152	0.8925
	3548			3'-dephosphocoenzyme A	LC/MS neg	18289	C00882	HMDB01373	444485									0.88	0.8	0.82	0.68	1.42	2.08	0.62	1.32	2.12	0.69	0.65	1.19	1.03	0.81	0.79	0.97	1.41	1.44	0.84	0.56	1.47	1.08	0.69	1.01		0.1049	0.1095	0.0698	0.0179	0.0005	0.0017	0.5192
	3550			coenzyme A	LC/MS neg	46322	C00010	HMDB01423	317									0.85	0.85	0.92	0.73	1.22	1.67	0.73	1.32	1.81	0.56	0.6	1.12	1.03	0.85	0.82	1.1	1.69	1.54	0.84	0.6	1.21	1.27	0.85	0.99		0.0332	0.0463	0.1979	0.0475	0.004	0.0056	0.126
	3552			pantetheine	LC/MS neg	57555	C00831		439322									1.18	0.85	1.02	0.87	1.45	1.66	0.63	1.26	1.98	0.82	0.76	1.59	0.75	0.55	0.73	0.7	1.07	1.52	0.23	0.27	0.61	0.33	0.3	0.39		0.831	0.4199	0	0	0.0019	0.0036	0.8468
	3556		Ascorbate and Aldarate Metabolism	ascorbate (Vitamin C)	LC/MS pos early	32354	C00072	HMDB00044										1.09	0.82	0.99	1.24	1.08	0.87	0.93	0.98	1.06	1.05	0.92	0.98	0.91	0.96	1.05	0.8	0.9	1.12	0.79	1.07	0.89	0.82	0.96	0.9		0.6049	0.3461	0.0115	0.0035	0.7409	0.1985	0.9252
	3557			dehydroascorbate	LC/MS neg	34302	C05422	HMDB01264	835									1.15	1.01	1.06	1.29	0.94	0.73	1.14	0.88	0.77	1.14	1.3	0.97	0.93	0.92	0.99	1.07	0.79	0.73	0.73	1.01	0.75	0.73	0.78	0.82		0.0695	0.0811	4.2078e-05	1.7678e-05	0.0027	0.0043	0.6727
	3558			threonate	LC/MS polar	27738	C01620	HMDB00943	151152									1.07	0.88	0.93	1.18	1.04	0.88	0.97	0.91	0.93	1.22	0.97	1.08	1.06	0.83	0.79	0.85	0.74	0.88	0.77	0.86	0.96	0.68	0.77	0.82		0.6594	0.3616	2.8206e-06	1.3554e-06	0.0141	0.0132	0.1266
	3561			oxalate (ethanedioate)	LC/MS polar	20694	C00209	HMDB02329	971									1.02	0.77	0.83	1.45	1.1	0.76	1.09	0.89	0.82	1.43	1.07	0.93	1.35	1.18	0.87	1.01	0.76	0.76	1.05	1.12	0.98	0.75	0.81	0.87		0.7566	0.3952	0.3025	0.0693	0.0291	0.0216	0.0521
	3562			gulonate*	LC/MS polar	46957	C00257	HMDB03290	9794176									1.04	0.83	1.26	1.36	0.81	0.59	1.09	0.97	0.9	1.22	1.3	1.08	1.01	0.88	0.87	1.07	0.77	0.72	0.54	0.72	0.49	0.46	0.46	0.58		0.108	0.1114	1.21e-13	1.52e-13	0.0023	0.004	0.2878
	3564		Tocopherol Metabolism	alpha-tocopherol	LC/MS pos late	1561	C02477	HMDB01893	14985									0.82	1.11	0.82	0.92	0.97	1.05	1.24	0.96	0.78	0.68	0.69	0.63	0.97	1.08	1.11	0.98	0.99	1.01	1.39	1.32	1.25	1.67	2.12	1.63		1.331e-05	8.7433e-05	1.3584e-11	1.3228e-11	0.9915	0.243	0.0046
	3586			gamma-tocopherol/beta-tocopherol	LC/MS pos late	52473												0.64	1.23	0.82	0.54	1.38	2.56	1.03	1.76	1.7	0.46	0.5	1.3	1.07	0.96	0.89	1.16	2.69	2.31	1.65	0.83	2.39	2.31	2.05	1.51		0.0796	0.0893	0.0002	6.8498e-05	0.0026	0.0042	0.6031
	3590		Folate Metabolism*	folate	LC/MS polar	1826	C00504	HMDB00121	6037									1.2	0.75	1.43	0.31	1.16	3.77	0.19	1.38	7.25	1.2	1.37	1.21	0.12	1.49	12.07	0.14	1.51	10.7	0.89	2.21	0.69	0.89	1.2	0.81		0.1047	0.1095	0.6992	0.1469	0	0	0.6536
	3591			7,8-dihydrofolate	LC/MS neg	1708	C00415	HMDB01056	98792									1.38	0.67	1.44	0.43	1.35	3.16	0.21	1.4	6.83	1.04	1	1.91	0.14	1.04	7.42	0.13	1.91	14.19	0.58	1.78	0.76	0.77	1.18	0.57		0.0295	0.0424	0.0533	0.014	0	0	0.9445
	3592			5-methyltetrahydrofolate (5MeTHF)	LC/MS neg	18330	C00440	HMDB01396	146									1.08	0.87	1.2	1.28	0.46	0.36	1.03	0.51	0.5	1.22	1.15	1.02	1.17	0.53	0.45	1.1	0.45	0.4	0.89	0.98	0.77	0.79	0.74	0.9		0.5286	0.3259	0.205	0.0489	2.5175e-06	4.1287e-05	0.9905
	3593		Tetrahydrobiopterin Metabolism*	biopterin	LC/MS neg	12358	C06313	HMDB00468	445040									0.93	0.94	1.06	0.99	0.95	0.95	1	1.08	1.08	0.98	0.91	0.99	1.05	1.02	0.97	0.97	1.02	1.06	0.91	0.86	0.85	0.86	0.89	0.91		0.2528	0.2071	3.226e-05	1.3671e-05	0.8671	0.2197	0.714
	3594			dihydrobiopterin	LC/MS pos early	35129	C00268	HMDB00038	1879									0.97	0.76	1.01	1.04	1.04	1.01	0.82	1.09	1.34	0.93	0.87	1.03	1.1	1.03	0.94	1.03	1.15	1.11	0.83	0.78	0.84	0.86	0.68	0.82		0.0131	0.024	7.0304e-10	5.6801e-10	0.0487	0.0295	0.5365
	3597		Pterin Metabolism*	pterin	LC/MS pos early	43023	C00715	HMDB00802	73000									1.03	0.97	1.04	0.53	1.24	2.35	0.5	1.26	2.53	0.86	0.94	0.86	0.39	1.18	3	0.43	1.17	2.74	0.92	1.24	0.97	1.09	1.27	1.18		0.2762	0.2194	0.0533	0.014	0	0	0.1245
	3621		Thiamine Metabolism	thiamin (Vitamin B1)	LC/MS pos early	5341	C00378	HMDB00235	1130									0.91	0.98	0.89	0.98	0.94	0.96	1.05	0.92	0.88	1.08	1.02	0.94	1.04	0.99	0.95	0.99	0.86	0.87	0.95	0.89	0.91	0.8	0.85	0.86		0.3437	0.2487	0.0004	0.0001	0.0765	0.0414	0.1659
	3622			thiamin monophosphate	LC/MS pos early	15798	C01081	HMDB02666	3382778									1.09	0.95	1.17	1.14	0.94	0.82	1	1.01	1.01	1.03	1.08	0.97	1.08	0.96	0.89	1.13	0.91	0.8	0.91	0.96	0.89	0.96	0.85	1.07		0.205	0.1751	0.0365	0.0101	0.0091	0.0101	0.5563
	3623			thiamin diphosphate	LC/MS neg	35670	C00068	HMDB01372	1132									1.43	1.04	0.88	1.69	1.1	0.65	1.23	0.67	0.55	0.69	1.27	0.55	0.87	1.16	1.34	1.61	0.94	0.58	1.33	2.6	1.25	2.77	2.12	1.99		0.5534	0.3328	4.638e-05	1.9211e-05	0.0835	0.0434	0.3089
	3629		Vitamin A Metabolism	retinol (Vitamin A)	LC/MS pos late	1806	C00473	HMDB00305	445354									1.03	1	0.79	0.96	1.01	1.05	0.94	0.78	0.83	1.29	1.06	1.32	1.03	0.68	0.66	0.85	0.7	0.82	0.67	0.62	0.99	0.53	0.58	0.59		0.1611	0.1479	9.46e-13	1.078e-12	0.0003	0.0011	0.0064
	3636			retinal	LC/MS pos late	40807	C00376	HMDB01358	638015									1.07	1.2	0.88	1.01	0.85	0.85	1.12	0.7	0.62	1.17	1.23	1.39	0.88	0.58	0.66	0.92	0.69	0.75	0.81	0.92	1.18	0.74	0.9	0.75		0.061	0.0733	0.0796	0.0204	0.001	0.0026	0.2679
	3645		Vitamin B6 Metabolism	pyridoxamine	LC/MS pos early	2150	C00534	HMDB01431	1052									1.01	0.85	1.12	1.34	0.78	0.58	1.12	0.87	0.77	1.13	1.22	1	0.94	0.98	1.05	1.01	0.86	0.85	1.72	2.45	1.36	1.53	1.7	1.53		0.2668	0.215	2e-15	3e-15	0.0004	0.0015	0.1772
	3646			pyridoxamine phosphate	LC/MS pos early	3138	C00647	HMDB01555	1053									1.1	1.06	1.07	1.2	0.95	0.8	1.16	0.93	0.8	1.13	1.22	0.86	1.02	1.13	1.1	1.1	0.86	0.78	1.37	1.61	1.16	1.34	1.4	1.44		0.1175	0.1187	1.1286e-09	8.8276e-10	0.0115	0.0118	0.868
	3647			pyridoxal phosphate	LC/MS pos early	5331	C00018	HMDB01491	1051									0.99	0.9	1.5	1.15	0.62	0.54	1.04	0.93	0.89	1.06	1.32	1.17	0.85	0.65	0.76	1.07	0.72	0.67	1.12	1.51	1.07	1.05	1.03	1.37		0.0781	0.0883	0.031	0.0087	0.0003	0.0012	0.7377
	3648			pyridoxal	LC/MS pos early	1651	C00250	HMDB01545	1050									0.97	0.9	0.97	1.08	0.89	0.82	1	0.89	0.88	1.15	1.29	1.05	0.95	0.92	0.97	1.06	0.84	0.79	1.74	1.99	1.68	1.47	1.39	1.56		0.3902	0.2725	9.85e-13	1.114e-12	0.0517	0.031	0.0539
	3649			pyridoxate	LC/MS neg	31555	C00847	HMDB00017	6723									0.95	0.96	0.93	0.94	0.95	1	0.95	0.92	0.97	1	1.14	1.03	0.91	0.95	1.04	1.04	0.98	0.95	1.07	1.1	1.06	1.01	0.93	0.95		0.9035	0.439	0.7713	0.1604	0.5484	0.1627	0.2236
		*Data for folate, tetrahydrobiopterin and pterin sub-pathways are taken from Barron et al, (5).
[truncated: 85 more columns]

## Sheet: Brain
	University of North Carolina at Chapel Hill Dietary folate, brain
	Heat map of statistically significant biochemicals profiled in this study.										Fold of Change																																Statistical Values
											ANOVA Main Effects							ANOVA Contrasts																									ANOVA Main Effects
																		Female									Male									Female Male
																		KO WT			WT			KO			KO WT			WT			KO			WT			KO
			Blue shaded cells indicate significant (p≤0.05) ANOVA effect.; light blue shaded cells indicate 0.05<p<0.10								Genotype Effect	Gender Effect	Diet Effect	Genotype : Gender Interaction	Genotype : Diet Interaction	Gender : Diet Interaction	Genotype : Gender : Diet Interaction	CTRL	FD	FS	FD	FS	FS	FD	FS	FS	CTRL	FD	FS	FD	FS	FS	FD	FS	FS	CTRL	FD	FS	CTRL	FD	FS		Genotype Effect		Diet Effect		Gender Effect		Genotype : Diet Interaction
	Pathway Sort Order	Super Pathway	Sub Pathway	Biochemical Name	Platform	Comp ID	KEGG	HMDB	PUBCHEM	X											CTRL	CTRL	FD	CTRL	CTRL	FD				CTRL	CTRL	FD	CTRL	CTRL	FD							X	p-value	q-value	p-value	q-value	p-value	q-value	p-value
Brain	3520	Cofactors and Vitamins	Nicotinate and Nicotinamide Metabolism	nicotinamide	LC/MS pos early	594	C00153	HMDB01406	936									0.97	1.01	0.9	1.01	1.09	1.08	1.06	1.02	0.96	0.97	0.95	0.98	1.04	1.03	1	1.01	1.05	1.04	1.02	1	1.08	1.02	1.06	0.99		0.0312	0.4947	0.1041	0.0676	0.104	0.2036	0.7078
	3522			nicotinamide ribonucleotide (NMN)	LC/MS pos early	22152	C00455	HMDB00229	14180									0.69	0.98	0.87	0.77	1.58	2.07	1.09	2.01	1.84	0.78	0.98	0.84	1.01	1	0.99	1.26	1.08	0.85	0.83	0.63	1.32	0.73	0.64	1.37		0.0958	0.6261	0.0439	0.0369	0.1852	0.254	0.5661
	3523			nicotinamide riboside	LC/MS pos early	33013	C03150	HMDB00855	439924									0.85	1.04	1.02	0.87	1.46	1.68	1.06	1.75	1.65	0.91	1.03	1	1.01	1.04	1.03	1.14	1.14	1	0.94	0.81	1.31	0.87	0.81	1.35		0.7224	0.7454	0.0144	0.0176	0.9331	0.5378	0.5226
	3524			nicotinamide adenine dinucleotide (NAD+)	LC/MS neg	5278	C00003	HMDB00902	5893									0.74	1.52	0.95	0.87	3.42	3.95	1.76	4.39	2.49	0.97	1.17	0.94	0.79	0.9	1.14	0.95	0.88	0.92	0.53	0.58	2.01	0.41	0.75	2.04		0.8876	0.8016	0.0156	0.0183	0.6205	0.4311	0.6912
	3525			nicotinamide adenine dinucleotide reduced (NADH)	LC/MS neg	31475	C00004	HMDB01487	439153									2.14	1.17	1.52	0.98	1.44	1.48	0.54	1.03	1.92	0.97	0.98	0.79	0.64	1.33	2.08	0.65	1.08	1.67	0.53	0.81	0.58	1.16	0.96	1.11		0.3645	0.6786	0.0257	0.0262	0.8312	0.4985	0.5916
	3537			trigonelline (N'-methylnicotinate)	LC/MS pos early	32401	C01004	HMDB00875	5570									0.8	0.95	1.19	0.63	0.95	1.52	0.74	1.41	1.9	0.66	1.25	2.41	0.78	1.06	1.35	1.49	3.87	2.6	1.89	1.51	1.7	2.3	1.15	0.84		0.563	0.707	0.0058	0.0114	0.006	0.0408	0.0903
	3539			N1-Methyl-2-pyridone-5-carboxamide	LC/MS neg	40469	C05842	HMDB04193	69698									1.05	1.14	0.93	0.97	1.12	1.15	1.05	0.98	0.93	1.51	1.39	0.84	0.95	1.48	1.55	0.88	0.83	0.94	1.81	1.84	1.36	1.26	1.5	1.5		0.2779	0.6612	0.395	0.1492	5.1991e-07	8.5168e-06	0.1642
	3540			N1-Methyl-4-pyridone-3-carboxamide	LC/MS pos early	57584	C05843	HMDB04194	440810									1.16	1.13	0.89	0.94	1.21	1.29	0.91	0.92	1.01	1.43	1.24	0.78	0.92	1.36	1.49	0.8	0.75	0.94	1.41	1.44	1.25	1.15	1.31	1.42		0.4439	0.6786	0.3641	0.1434	0.0004	0.0041	0.1385
	3541			adenosine 5'-diphosphoribose (ADP-ribose)	LC/MS neg	558	C00301	HMDB01178	192									0.6	1.25	1.69	0.22	0.66	2.98	0.46	1.86	4.04	0.92	0.66	0.79	0.83	0.81	0.98	0.59	0.7	1.18	0.7	0.19	0.57	0.46	0.36	1.23		0.3397	0.6786	0.0601	0.0458	0.0094	0.0554	0.8917
	3544		Riboflavin Metabolism	riboflavin (Vitamin B2)	LC/MS pos early	1827	C00255	HMDB00244	493570									0.87	0.85	0.95	1	0.99	0.99	0.98	1.08	1.1	0.74	0.97	1.21	1.14	1.04	0.92	1.48	1.7	1.15	1.18	1.04	1.12	1.38	0.92	0.88		0.0891	0.6261	0.0293	0.028	0.1009	0.2026	0.0526
	3545			flavin adenine dinucleotide (FAD)	LC/MS neg	2134	C00016	HMDB01248	643975									0.81	1.17	1.41	0.7	1.35	1.92	1.01	2.35	2.32	1.01	1.03	1.42	0.86	0.99	1.15	0.89	1.4	1.57	1.06	0.86	1.44	0.85	0.97	1.44		0.2611	0.6596	0.0015	0.0062	0.2826	0.3002	0.2438
	3546			flavin mononucleotide (FMN)	LC/MS neg	15797	C00061	HMDB01520	710									0.61	0.9	1.51	0.77	1.23	1.6	1.14	3.05	2.69	1.01	0.98	1.8	1.1	1.01	0.92	1.07	1.8	1.68	1.46	1.02	1.79	0.88	0.93	1.5		0.5471	0.7022	0.0083	0.0141	0.0489	0.1539	0.0283
	3547		Pantothenate and CoA Metabolism	pantothenate	LC/MS pos early	1508	C00864	HMDB00210	6613									1	1.01	0.98	0.88	1.02	1.16	0.89	1.01	1.14	0.77	1.05	1.11	0.95	0.94	0.99	1.29	1.35	1.05	1.27	1.18	1.38	1.64	1.13	1.22		0.5182	0.6972	0.1692	0.0898	1.4285e-08	2.964e-07	0.0894
	3551			3'-dephospho-acetyl-CoA	LC/MS neg	54675			193680									1.29	0.96	1.56	0.98	2.15	2.19	0.73	2.6	3.56	0.63	0.67	1.13	0.98	0.81	0.82	1.05	1.45	1.38	0.46	0.46	1.23	0.95	0.66	1.71		0.582	0.7092	0.008	0.0141	0.3317	0.3186	0.4754
	3554			pantetheine	LC/MS pos early	57555	C00831		439322									1	0.64	0.74	1.23	1.32	1.07	0.79	0.98	1.24	0.5	1	1.37	0.76	0.61	0.8	1.52	1.68	1.1	0.75	1.22	1.62	1.5	0.78	0.88		0.1297	0.6261	0.7967	0.2331	0.5826	0.4168	0.3785
	3558		Ascorbate and Aldarate Metabolism	ascorbate (Vitamin C)	LC/MS pos early	32354	C00072	HMDB00044										1.2	1.52	1.31	0.78	1.4	1.79	0.99	1.52	1.54	0.89	1.27	1.1	0.79	1.1	1.4	1.13	1.37	1.21	0.86	0.85	1.09	1.17	1.02	1.3		0.9894	0.8109	0.1735	0.0903	0.3616	0.3311	0.3247
	3559			dehydroascorbate	LC/MS neg	34302	C05422	HMDB01264	835									1.3	1.15	0.97	0.92	0.86	0.94	0.81	0.64	0.79	0.77	1.1	1.07	0.92	0.99	1.08	1.31	1.37	1.05	0.87	0.88	0.76	1.48	0.92	0.69		0.9044	0.805	0.8516	0.2453	0.5587	0.4082	0.5712
	3560			threonate	LC/MS polar	27738	C01620	HMDB00943	151152									0.89	1.35	1.42	0.99	1.51	1.52	1.51	2.42	1.6	1.02	1.28	0.89	0.89	1.07	1.19	1.12	0.93	0.83	0.78	0.87	1.11	0.68	0.92	1.77		0.1756	0.658	0.0454	0.0372	0.5372	0.3991	0.3802
	3563			oxalate (ethanedioate)	LC/MS neg	20694	C00209	HMDB02329	971									0.94	0.99	0.65	1.1	1.01	0.92	1.16	0.7	0.61	1.02	0.89	0.95	1.13	0.96	0.85	0.99	0.89	0.9	0.95	0.92	1	0.88	1.02	0.69		0.0925	0.6261	0.0055	0.0112	0.0555	0.1613	0.3839
	3564			gulonate*	LC/MS polar	46957	C00257	HMDB03290	9794176									0.7	0.91	1.17	0.72	0.85	1.18	0.93	1.42	1.52	1.06	1.73	1.05	1	1.17	1.17	1.64	1.16	0.71	1.33	0.95	0.96	0.88	0.5	1.08		0.4558	0.6786	0.391	0.1488	0.2326	0.2655	0.1867
	3566		Tocopherol Metabolism	alpha-tocopherol	LC/MS pos late	1561	C02477	HMDB01893	14985									0.44	1.5	1.13	0.8	2.63	3.3	2.74	6.78	2.47	1.3	1.74	1.48	0.84	0.83	0.98	1.13	0.94	0.84	1.4	1.32	4.44	0.47	1.14	3.39		0.4708	0.6787	0.0926	0.0627	0.0316	0.123	0.1707
	3596		Tetrahydrobiopterin Metabolism	dihydrobiopterin	LC/MS pos early	35129	C00268	HMDB00038	1879									0.85	0.73	0.95	1	0.84	0.84	0.86	0.95	1.1	0.93	1.14	1.01	1.39	1.14	0.82	1.71	1.25	0.73	1.6	1.16	1.19	1.46	0.74	1.12		0.4488	0.6786	0.1287	0.0753	0.0342	0.1285	0.7454
	3599		Pterin Metabolism	pterin	LC/MS neg	43023	C00715	HMDB00802	73000									0.83	0.87	1.27	0.68	1.06	1.56	0.72	1.63	2.28	0.94	1.04	1.16	0.87	1.02	1.17	0.97	1.26	1.3	1.11	0.86	1.15	0.97	0.72	1.26		0.9251	0.805	0.0027	0.0082	0.6808	0.4487	0.2434
	3623		Thiamine Metabolism	thiamin (Vitamin B1)	LC/MS pos early	5341	C00378	HMDB00235	1130									0.86	0.97	0.95	0.94	0.77	0.82	1.06	0.85	0.8	0.73	1.13	1.14	1.01	1.03	1.02	1.55	1.61	1.04	1.24	1.15	0.93	1.45	0.99	0.77		0.291	0.6625	0.1458	0.0817	0.1448	0.2307	0.0437
	3624			thiamin monophosphate	LC/MS pos early	15798	C01081	HMDB02666	3382778									0.87	0.95	1.03	0.88	1.09	1.24	0.95	1.29	1.35	0.88	0.98	1.28	1.02	1.01	0.99	1.13	1.48	1.31	1.14	0.99	1.23	1.14	0.96	0.99		0.9293	0.8057	0.0095	0.0151	0.1852	0.254	0.0844
	3631		Vitamin A Metabolism	retinol (Vitamin A)	LC/MS pos late	1806	C00473	HMDB00305	445354									0.42	1.44	2.35	0.43	1.11	2.56	1.49	6.24	4.19	0.94	2.07	2.19	0.63	0.75	1.19	1.38	1.74	1.26	1.43	0.99	2.12	0.63	0.69	2.28		0.0958	0.6261	0.0053	0.011	0.1774	0.254	0.003
	3647		Vitamin B6 Metabolism	pyridoxamine	LC/MS pos early	2150	C00534	HMDB01431	1052									1.06	1	1.02	0.94	0.91	0.96	0.89	0.87	0.98	0.7	1.03	1.08	1.06	1.26	1.19	1.56	1.95	1.25	1.16	1.03	0.84	1.76	1.01	0.79		0.4132	0.6786	0.0965	0.0645	0.2073	0.2596	0.2297
	3648			pyridoxamine phosphate	LC/MS pos early	3138	C00647	HMDB01555	1053									0.97	0.95	1.09	0.9	1.16	1.28	0.89	1.3	1.46	0.97	0.97	1.15	1.06	1.15	1.09	1.05	1.35	1.28	1.14	0.98	1.15	1.13	0.96	1.09		0.9556	0.8065	0.0367	0.0321	0.2165	0.2624	0.4585
	3649			pyridoxal phosphate	LC/MS pos early	5331	C00018	HMDB01491	1051									0.83	0.98	1.35	0.78	0.89	1.15	0.92	1.46	1.59	1.28	1.04	1.24	1	1.46	1.47	0.81	1.42	1.75	1.36	1.06	0.83	0.88	0.99	0.9		0.3429	0.6786	0.0139	0.0175	0.9763	0.5455	0.3165
	3650			pyridoxal	LC/MS pos early	1651	C00250	HMDB01545	1050									1.02	0.9	0.97	1	0.99	0.99	0.88	0.94	1.07	0.75	1.02	1.02	0.93	1.13	1.21	1.28	1.56	1.22	1.09	1.16	0.95	1.48	1.02	0.89		0.1296	0.6261	0.0471	0.0382	0.0447	0.1486	0.3217
	3651			pyridoxate	LC/MS neg	31555	C00847	HMDB00017	6723									0.75	1.03	0.71	0.94	0.99	1.06	1.29	0.94	0.73	0.66	1.11	1.05	1.05	0.91	0.87	1.77	1.46	0.82	1.64	1.46	1.78	1.86	1.35	1.2		0.2175	0.6596	0.3227	0.1314	0.0002	0.0018	0.2887
	*Data for tetrahydrobiopterin and Pterin sub-pathways are taken from Barron et al, (5).
[truncated: 85 more columns]

## Sheet: Testes
	University of North Carolina at Chapel Hill Dietary folate, testes
	Heat map of statistically significant biochemicals profiled in this study.										Fold of Change													Statistical Values
											ANOVA Main Effects			ANOVA Contrasts										ANOVA Main Effects						ANOVA Contrasts
														KO WT			WT			KO										KO WT						WT						KO							Mean Values
											Genotype Main Effect	Diet Main Effect	Genotype : Diet Interaction	CTRL	FD	FS	FD	FS	FS	FD	FS	FS		Genotype Main Effect		Diet Main Effect		Genotype : Diet Interaction		CTRL		FD		FS		FD		FS		FS		FD		FS		FS			KO CTRL
			Blue shaded cells indicate significant (p≤0.05) ANOVA effect.; light blue shaded cells indicate 0.05<p<0.10																																	CTRL		CTRL		FD		CTRL		CTRL		FD
	Pathway Sort Order	Super Pathway	Sub Pathway	Biochemical Name	Platform	Comp ID	KEGG	HMDB	PUBCHEM	X							CTRL	CTRL	FD	CTRL	CTRL	FD	X	p-value	q-value	p-value	q-value	p-value	q-value	p-value	q-value	p-value	q-value	p-value	q-value	p-value	q-value	p-value	q-value	p-value	q-value	p-value	q-value	p-value	q-value	p-value	q-value	X
Testes	3520	Cofactors and Vitamins	Nicotinate and Nicotinamide Metabolism	nicotinamide	LC/MS pos early	594	C00153	HMDB01406	936					0.99	0.94	0.95	1.01	0.97	0.96	0.96	0.93	0.97		0.0721	0.3957	0.1577	0.5838	0.5876	0.9912	0.8032	0.9702	0.1119	0.5633	0.1877	0.8182	0.8325	0.9983	0.4092	0.963	0.3024	0.7213	0.2477	0.9996	0.0637	0.4891	0.4551	0.9751		1.0047
	3522			nicotinamide ribonucleotide (NMN)	LC/MS pos early	22152	C00455	HMDB00229	14180					0.88	1.03	1.21	0.84	0.67	0.8	0.99	0.92	0.93		0.8288	0.7495	0.246	0.6236	0.4211	0.9912	0.4896	0.9702	0.9382	0.9189	0.2579	0.8712	0.45	0.9755	0.0429	0.8416	0.1833	0.7213	0.8862	0.9996	0.7837	0.9449	0.8953	0.9959		1.0753
	3523			nicotinamide riboside	LC/MS pos early	33013	C03150	HMDB00855	439924					1.15	1.04	1.07	0.92	0.79	0.86	0.83	0.73	0.88		0.4036	0.5989	0.0738	0.5838	0.8429	0.9912	0.3558	0.9702	0.9017	0.9189	0.6882	0.9906	0.6483	0.9983	0.1633	0.963	0.3387	0.7359	0.2133	0.9996	0.0601	0.4768	0.4938	0.9855		1.2512
	3524			nicotinamide adenine dinucleotide (NAD+)	LC/MS neg	5278	C00003	HMDB00902	5893					0.9	0.86	1.01	1.03	0.87	0.84	0.99	0.98	0.99		0.4305	0.6127	0.6948	0.7552	0.8183	0.9912	0.4713	0.9702	0.4826	0.7817	0.9556	0.9956	0.993	0.999	0.3712	0.963	0.3667	0.7483	0.9783	0.9996	0.903	0.9594	0.8815	0.9959		0.9651
	3525			nicotinamide adenine dinucleotide reduced (NADH)	LC/MS neg	31475	C00004	HMDB01487	439153					1	0.8	1	1.1	1	0.91	0.89	1	1.13		0.7249	0.7263	0.9968	0.8258	0.9148	0.9912	0.9634	0.9821	0.597	0.8297	0.8999	0.9906	0.7791	0.9983	0.8965	0.9671	0.8803	0.8721	0.7679	0.9996	0.9669	0.9594	0.7997	0.9959		0.9859
	3531			nicotinamide N-oxide	LC/MS pos early	39582		HMDB02730	72661					1.21	1.05	0.92	1.06	1.27	1.2	0.92	0.97	1.06		0.8336	0.751	0.8318	0.8017	0.5482	0.9912	0.3247	0.9702	0.8896	0.9189	0.6235	0.9906	0.7114	0.9983	0.3353	0.963	0.5483	0.7972	0.448	0.9996	0.6081	0.9191	0.8033	0.9959		1.1218
	3537			trigonelline (N'-methylnicotinate)	LC/MS pos early	32401	C01004	HMDB00875	5570					0.97	1.16	1.85	0.87	1.1	1.26	1.04	2.1	2.02		0.7413	0.73	0.2297	0.6172	0.4546	0.9912	0.4636	0.9702	0.7914	0.8896	0.3016	0.8712	0.4268	0.9755	0.9999	0.9792	0.4269	0.7803	0.8402	0.9996	0.0844	0.5358	0.1234	0.7532		1.0527
	3539			N1-Methyl-2-pyridone-5-carboxamide	LC/MS pos early	40469	C05842	HMDB04193	69698					1.55	1.3	0.93	1	1.31	1.31	0.84	0.78	0.93		0.2015	0.4971	0.5872	0.7514	0.2728	0.9912	0.0569	0.9702	0.5536	0.8114	0.7471	0.9906	0.9045	0.9983	0.216	0.963	0.2617	0.7213	0.2134	0.9996	0.3015	0.8154	0.8259	0.9959		1.345
	3540			N1-Methyl-4-pyridone-3-carboxamide	LC/MS pos early	57584	C05843	HMDB04194	440810					1.56	1.25	0.89	1.01	1.3	1.29	0.81	0.74	0.92		0.3077	0.56	0.5377	0.7447	0.175	0.9102	0.0464	0.9702	0.7739	0.8889	0.5637	0.9906	0.8521	0.9983	0.2096	0.963	0.2819	0.7213	0.1181	0.9996	0.1754	0.671	0.8241	0.9959		1.3762
	3541			adenosine 5'-diphosphoribose (ADP-ribose)	LC/MS neg	558	C00301	HMDB01178	192					0.96	0.81	1.26	0.79	0.62	0.78	0.67	0.81	1.21		0.7103	0.7263	0.1086	0.5838	0.6129	0.9912	0.7165	0.9702	0.4111	0.7382	0.5854	0.9906	0.2991	0.9173	0.0748	0.9464	0.4307	0.7803	0.139	0.9996	0.3554	0.8154	0.562	0.9855		1.1087
	3544		Riboflavin Metabolism	riboflavin (Vitamin B2)	LC/MS pos early	1827	C00255	HMDB00244	493570					1	1.16	1.13	1.02	1.08	1.07	1.19	1.24	1.04		0.1526	0.4789	0.1098	0.5838	0.4482	0.9912	0.8449	0.9702	0.1675	0.5813	0.1951	0.8182	0.8159	0.9983	0.4564	0.963	0.6067	0.8144	0.0757	0.9996	0.0313	0.3421	0.6702	0.9959		0.8981
	3545			flavin adenine dinucleotide (FAD)	LC/MS neg	2134	C00016	HMDB01248	643975					0.92	1.08	1.02	0.91	0.91	1.01	1.08	1.02	0.95		0.9018	0.7572	0.9122	0.8136	0.6385	0.9912	0.4992	0.9702	0.5458	0.8061	0.7748	0.9906	0.4567	0.9755	0.4388	0.963	0.9757	0.88	0.5926	0.9996	0.8524	0.9568	0.7262	0.9959		1.022
	3546			flavin mononucleotide (FMN)	LC/MS neg	15797	C00061	HMDB01520	710					0.86	0.9	0.99	0.87	1.01	1.15	0.92	1.16	1.26		0.4688	0.6356	0.6391	0.7514	0.9314	0.9912	0.5992	0.9702	0.5402	0.802	0.9047	0.9906	0.8161	0.9983	0.8534	0.963	0.6768	0.8155	0.7487	0.9996	0.5552	0.9024	0.3655	0.9586		0.9841
	3547		Pantothenate and CoA Metabolism	pantothenate	LC/MS neg	1508	C00864	HMDB00210	6613					1.05	0.86	1.07	1.12	0.95	0.85	0.92	0.98	1.07		0.7609	0.733	0.6295	0.7514	0.0417	0.7167	0.4676	0.9702	0.0262	0.3597	0.2828	0.8712	0.1012	0.8122	0.4997	0.963	0.0251	0.6146	0.1734	0.9996	0.7482	0.9337	0.2916	0.9234		1.0311
	3549			phosphopantetheine	LC/MS neg	15504	C01134	HMDB01416	987					0.91	0.96	0.9	0.96	1.02	1.06	1.02	1.01	0.99		0.2094	0.5073	0.929	0.8164	0.9239	0.9912	0.3752	0.9702	0.6787	0.8598	0.3714	0.9573	0.6462	0.9983	0.9786	0.9792	0.6272	0.8144	0.9847	0.9996	0.9844	0.9594	0.9997	0.9997		0.9864
	3550			3'-dephosphocoenzyme A	LC/MS neg	18289	C00882	HMDB01373	444485					0.91	0.8	0.89	1.04	0.99	0.94	0.92	0.97	1.05		0.0594	0.37	0.9542	0.8181	0.6145	0.9912	0.5519	0.9702	0.0642	0.4857	0.3856	0.9608	0.6422	0.9983	0.972	0.9792	0.6175	0.8144	0.3949	0.9996	0.7549	0.9337	0.587	0.9953		0.9781
	3551			3'-dephospho-acetyl-CoA	LC/MS neg	54675			193680					1.03	1.05	1.02	0.86	0.63	0.73	0.88	0.62	0.71		0.7636	0.733	0.6493	0.7514	0.9002	0.9912	0.9529	0.9794	0.5924	0.8297	0.9404	0.9933	0.7904	0.9983	0.6079	0.963	0.8039	0.8644	0.8322	0.9996	0.5187	0.8899	0.3933	0.9597		1.7006
	3552			coenzyme A	LC/MS neg	57837	C00010	HMDB01423	317					0.92	0.71	0.99	1.07	0.88	0.82	0.82	0.94	1.15		0.1704	0.4882	0.7762	0.7924	0.3351	0.9912	0.789	0.9702	0.0516	0.4669	0.8988	0.9906	0.534	0.9983	0.5693	0.963	0.2388	0.7213	0.2627	0.9996	0.6675	0.9279	0.4832	0.9829		1.0353
	3554			pantetheine	LC/MS pos early	57555	C00831		439322					1.1	1.01	1.03	1.03	1.02	0.98	0.95	0.94	1		0.3858	0.5956	0.9177	0.8136	0.8684	0.9912	0.3548	0.9702	0.7955	0.8896	0.7484	0.9906	0.9256	0.9983	0.9622	0.9783	0.9634	0.88	0.5626	0.9996	0.5733	0.9127	0.9873	0.9959		1.0796
	3558		Ascorbate and Aldarate Metabolism	ascorbate (Vitamin C)	LC/MS pos early	32354	C00072	HMDB00044						1.04	0.94	0.96	1.06	1.07	1.01	0.96	1	1.04		0.1673	0.4882	0.2206	0.6172	0.037	0.7167	0.1951	0.9702	0.0216	0.3569	0.1921	0.8182	0.0467	0.8024	0.0187	0.7803	0.6733	0.8155	0.1034	0.9996	0.8809	0.9568	0.1362	0.7603		1.0069
	3559			dehydroascorbate	LC/MS neg	34302	C05422	HMDB01264	835					1.06	1.14	0.97	0.83	0.83	1.01	0.89	0.76	0.86		0.4391	0.615	0.0282	0.4208	0.5092	0.9912	0.6048	0.9702	0.2233	0.6424	0.6841	0.9906	0.106	0.8122	0.137	0.963	0.8888	0.8721	0.3496	0.9996	0.0208	0.2844	0.1414	0.7603		1.1842
	3560			threonate	LC/MS polar	27738	C01620	HMDB00943	151152					0.99	0.89	0.78	0.98	1.19	1.21	0.88	0.94	1.06		0.2748	0.548	0.9659	0.8181	0.8637	0.9912	0.8229	0.9702	0.473	0.7817	0.3367	0.9154	0.9199	0.9983	0.6938	0.963	0.7692	0.8484	0.6919	0.9996	0.7252	0.9337	0.9641	0.9959		0.9393
	3563			oxalate (ethanedioate)	LC/MS neg	20694	C00209	HMDB02329	971					1.01	0.98	1.04	1.04	1.02	0.97	1.01	1.05	1.04		0.7294	0.7266	0.7448	0.7802	0.8523	0.9912	0.9125	0.9702	0.8854	0.9189	0.5277	0.9906	0.65	0.9983	0.7843	0.963	0.8566	0.8721	0.8411	0.9996	0.4279	0.8606	0.5516	0.9855		0.9867
	3564			gulonate*	LC/MS polar	46957	C00257	HMDB03290	9794176					1.2	1.19	0.86	0.78	1.02	1.31	0.77	0.72	0.94		0.753	0.733	0.1857	0.5838	0.4045	0.9912	0.2945	0.9702	0.7441	0.8723	0.4034	0.9656	0.3404	0.9464	0.742	0.963	0.204	0.7213	0.0994	0.9996	0.1251	0.6182	0.9017	0.9959		1.2755
	3566		Tocopherol Metabolism	alpha-tocopherol	LC/MS pos late	1561	C02477	HMDB01893	14985					0.82	0.72	0.74	0.87	0.78	0.9	0.76	0.7	0.93		0.0807	0.3974	0.3089	0.6772	0.7833	0.9912	0.5652	0.9702	0.1289	0.5813	0.3258	0.8993	0.7576	0.9983	0.4011	0.963	0.5924	0.8144	0.2053	0.9996	0.2146	0.7199	0.9785	0.9959		1.2667
	3590		Biotin Metabolism	biotin	LC/MS pos early	568	C00120	HMDB00030	171548					1.52	1.24	0.99	1.43	1.63	1.14	1.17	1.06	0.91		0.2286	0.5239	0.2673	0.6443	0.4303	0.9912	0.1141	0.9702	0.473	0.7817	0.8207	0.9906	0.2343	0.9123	0.0468	0.8416	0.3895	0.7713	0.7599	0.9996	0.8221	0.9507	0.9355	0.9959		1.0614
	3594		Folate Metabolism *	5-methyltetrahydrofolate (5MeTHF)	LC/MS neg	18330	C00440	HMDB01396	146					1.16	0.9	0.97	0.58	1.65	2.85	0.45	1.38	3.07		0.8076	0.741	2.6439e-06	0.0007	0.6954	0.9912	0.4089	0.9702	0.7954	0.8896	0.8806	0.9906	0.0409	0.8024	0.017	0.7734	8.3438e-05	0.0221	0.0033	0.3936	0.129	0.6182	6.3022e-05	0.0154		0.9811
	3596		Tetrahydrobiopterin Metabolism *	dihydrobiopterin	LC/MS pos early	35129	C00268	HMDB00038	1879					1.16	1.28	1.08	0.89	0.92	1.04	0.98	0.86	0.88		0.1895	0.4951	0.6154	0.7514	0.9142	0.9912	0.4281	0.9702	0.2972	0.6566	0.6446	0.9906	0.4972	0.9871	0.6355	0.963	0.8361	0.8659	0.6711	0.9996	0.4208	0.8606	0.7006	0.9959		1.2209
	3623		Thiamine Metabolism	thiamin (Vitamin B1)	LC/MS pos early	5341	C00378	HMDB00235	1130					1.05	1.11	0.96	0.93	1.02	1.09	0.98	0.93	0.95		0.5084	0.648	0.8026	0.798	0.6758	0.9912	0.6306	0.9702	0.3451	0.7007	0.7763	0.9906	0.486	0.9852	0.9055	0.9671	0.4161	0.7803	0.8189	0.9996	0.519	0.8899	0.6761	0.9959		1.0854
	3624			thiamin monophosphate	LC/MS pos early	15798	C01081	HMDB02666	3382778					0.96	1	1.02	0.93	0.89	0.96	0.97	0.94	0.97		0.9515	0.7717	0.5145	0.7345	0.9177	0.9912	0.7864	0.9702	0.9442	0.9192	0.7594	0.9906	0.5377	0.9983	0.275	0.963	0.6272	0.8144	0.7815	0.9996	0.5987	0.9155	0.8025	0.9959		1.0657
	3631		Vitamin A Metabolism	retinol (Vitamin A)	LC/MS pos late	1806	C00473	HMDB00305	445354					1.04	1.27	0.86	0.82	0.95	1.16	1	0.78	0.79		0.5002	0.6443	0.098	0.5838	0.0289	0.7167	0.7701	0.9702	0.0208	0.3569	0.1264	0.7476	0.0441	0.8024	0.5311	0.963	0.1496	0.7213	0.9574	0.9996	0.019	0.2844	0.0169	0.5152		1.0901
	3647		Vitamin B6 Metabolism	pyridoxamine	LC/MS pos early	2150	C00534	HMDB01431	1052					0.95	0.99	1.02	1	0.98	0.97	1.04	1.05	1		0.6635	0.7138	0.8074	0.798	0.7833	0.9912	0.4433	0.9702	0.8498	0.9124	0.837	0.9906	0.8665	0.9983	0.7801	0.963	0.6552	0.8144	0.4559	0.9996	0.4876	0.8899	0.9582	0.9959		0.9538
	3648			pyridoxamine phosphate	LC/MS pos early	3138	C00647	HMDB01555	1053					0.86	1.12	1.09	0.83	0.77	0.92	1.09	0.97	0.89		0.7618	0.733	0.2007	0.5838	0.1641	0.884	0.1658	0.9702	0.2806	0.648	0.4002	0.9656	0.0901	0.8122	0.0223	0.8416	0.5055	0.7852	0.4506	0.9996	0.8771	0.9568	0.365	0.9586		0.9931
	3649			pyridoxal phosphate	LC/MS neg	5331	C00018	HMDB01491	1051					1.05	0.83	0.88	0.99	1	1.01	0.78	0.84	1.07		0.2859	0.548	0.6024	0.7514	0.6652	0.9912	0.9106	0.9702	0.3229	0.6857	0.3299	0.9051	0.9045	0.9983	0.9876	0.9792	0.8922	0.8721	0.2255	0.9996	0.2856	0.8071	0.8805	0.9959		1.0449
	3650			pyridoxal	LC/MS pos early	1651	C00250	HMDB01545	1050					0.98	0.97	1.01	0.96	0.99	1.03	0.95	1.02	1.07		0.7513	0.733	0.4679	0.7269	0.8507	0.9912	0.7437	0.9702	0.6248	0.8442	0.7887	0.9906	0.5193	0.9954	0.81	0.963	0.6848	0.8163	0.421	0.9996	0.7231	0.9337	0.2506	0.9234		1.0154
	3651			pyridoxate	LC/MS polar	31555	C00847	HMDB00017	6723					0.96	1.08	0.62	0.87	1.28	1.46	0.98	0.82	0.84		0.2874	0.548	0.8183	0.798	0.2185	0.9699	0.8579	0.9702	0.721	0.8639	0.0499	0.5536	0.597	0.9983	0.2719	0.963	0.1099	0.7016	0.9949	0.9996	0.4549	0.8862	0.4511	0.9751		1.0017
	*Data for folate and tetrahydrobiopterin sub-pathways are taken from Barron et al, (5).
[truncated: 17 more columns]
